# Supplementary material for: The dysadherin/carbonic anhydrase 9 axis shapes an acidic tumor microenvironment to promote colorectal cancer progression
Source: Signal Transduct Target Ther. 2026 Jan 15;11:19. doi: 10.1038/s41392-025-02543-x (PMC12804794; doi:10.1038/s41392-025-02543-x)
Supplement: Supplementary file 3 — Supplementary table 1 [file 41392_2025_2543_MOESM3_ESM.xlsx]

## Sheet: GSE106582
REGULATION OF PH
Gene.symbol	logFC	P.Value	Functions
CA2	3.16369	4.53e-31	Carbonate Dehydratase Activity; Intracellular acidification
SLC4A4	2.10314	6.74e-41	Sodium:Bicarbonate Symporter Activity; Extracellular acidification
SLC9A2	1.61949	1.05e-29	Sodium:Proton Antiporter Activity; Extracellular acidification
SLC9A1	0.901817	1.19e-24	Sodium:Proton Antiporter Activity; Extracellular acidification
CHP1	0.78135	9.74e-21	sodium:proton antiporter activity; Intracellular acidification
SLC9A9	0.735752	2.47e-27	Sodium:Proton Antiporter Activity; Intracellular acidification
SLC45A2	0.610476	2.82e-31	transmembrane transporter activity; Intracellular acidification
SLC4A5	0.584541	6.53e-08	Sodium:Bicarbonate Symporter Activity; Extracellular acidification
ATP6V1D	0.426135	4.13e-23	proton-transporting ATPase activity; Intracellular acidification
ATP6V0D1	0.364287	1.02e-05	proton-transporting ATPase activity; Intracellular acidification
TMEM175	0.331927	1.29e-07	Proton Transmembrane Transporter Activity; Intracellular acidification
ATP6V0A1	0.201471	0.0029	proton-transporting ATPase activity; Extracellular acidification
SLC9A5	0.124928	1.74e-05	Sodium:Proton Antiporter Activity; Extracellular acidification
CA7	0.0793831	1.09e-05	Carbonate Dehydratase Activity; Intracellular acidification
HVCN1	0.0642713	0.0114	Proton Channel Activity; Extracellular acidification
ATP6AP2	-0.168976	4.94e-05	proton-transporting ATPase activity; Intracellular acidification
ATP6V0B	-0.190168	0.00349	proton-transporting ATPase activity; Intracellular acidification
ATP6AP1	-0.247796	0.000962	proton-transporting ATPase activity; Intracellular acidification
ATP6V1H	-0.32472	3e-10	proton-transporting ATPase activity; Intracellular acidification
SLC9A7	-0.498369	2.16e-12	Sodium:Proton Antiporter Activity; Intracellular acidification
TMEM9	-0.614956	1.22e-24	proton-transporting ATPase activity; Intracellular acidification
ATP6V1F	-0.805041	3.18e-31	Proton Transmembrane Transporter Activity; Intracellular acidification
RESPONSE TO PH
Gene.symbol	logFC	P.Value	Functions
SCNN1B	1.91032	9.54e-33	sodium channel activity
SST	1.85408	1.42e-27
PCK1	1.28261	4.29e-22
SLC9A1	0.901817	1.19e-24	Sodium:Proton Antiporter Activity; Extracellular acidification
SCNN1A	0.782597	2.58e-10	sodium channel activity
CHP1	0.78135	9.74e-21	sodium:proton antiporter activity; Intracellular acidification
SCNN1G	0.684549	1.63e-12	sodium channel activity
CTSS	0.549563	2.65e-13	cysteine-type peptidase activity
LGMN	0.415061	1.57e-06	cysteine-type peptidase activity
GNA11	0.228194	6.42e-09
MCOLN1	0.195866	5.68e-05	potassium channel activity
TRPV1	0.135635	1.8e-05	calcium channel activity
ABCC8	0.135601	1.37e-09	potassium channel activity
GPLD1	0.0712334	0.000363
HVCN1	0.0642713	0.0114
RAB11FIP5	-0.293645	7.53e-09
ASIC1	-0.312729	4.76e-07	sodium channel activity
GPR68	-0.434225	2.14e-12
GPR4	-0.436099	3.12e-25
METABOLIC ACIDOSIS
Gene.symbol	logFC	P.Value	Functions
CA2	3.16369	4.53e-31	Carbonate Dehydratase Activity; Intracellular acidification
SLC4A4	2.10314	6.74e-41	Sodium:Bicarbonate Symporter Activity; Extracellular acidification
SCNN1B	1.91032	9.54e-33	sodium channel activity
NR3C2	1.4046	1.26e-49
CPT2	0.953785	6.18e-30	carnitine O-palmitoyltransferase activity
ACADS	0.924022	9.53e-28	acyl-CoA dehydrogenase activity
ACAT1	0.896745	3.49e-27	acetyl-CoA C-acyltransferase activity
ACADM	0.80688	1.25e-28	acyl-CoA dehydrogenase activity
SCNN1A	0.782597	2.58e-10	sodium channel activity
MYO5B	0.775262	4.36e-15
SCNN1G	0.684549	1.63e-12	sodium channel activity
NDUFA6	0.64781	1.65e-31	NADH dehydrogenase (ubiquinone) activity
EHHADH	0.643112	4.77e-14	3-hydroxyacyl-CoA dehydrogenase activity
WNK4	0.580358	1.24e-07
ALDH6A1	0.579031	9.32e-14
HADHB	0.55321	4.35e-28	3-hydroxyacyl-CoA dehydrogenase activity
UQCRC2	0.5433	7.98e-18
HIBCH	0.527045	9.17e-14
HMGCL	0.503796	5.49e-19
ACADVL	0.457572	1.06e-11	acyl-CoA dehydrogenase activity
HNF1B	0.371195	3.72e-07
GATM	0.369806	6.7e-08
FH	0.347824	2.23e-09
DLD	0.324708	1.31e-08
NDUFS1	0.323673	2.47e-07	NADH dehydrogenase (ubiquinone) activity
MCEE	0.322887	3.86e-10
AUH	0.321873	2.13e-08	enoyl-CoA hydratase activity
CLMP	0.320706	1.39e-05
COX10	0.292866	3.19e-08
PPA2	0.252958	1.93e-05
NDUFB8	0.247478	6.77e-09	NADH dehydrogenase (ubiquinone) activity
NDUFA2	0.24091	2.05e-05	NADH dehydrogenase (ubiquinone) activity
SURF1	0.234817	2.13e-08
NDUFS7	0.233744	0.000319	NADH dehydrogenase (ubiquinone) activity
SCO1	0.225096	0.00225
BTD	0.214566	7.05e-07
COX14	0.212228	0.000271
PC	0.20369	7.02e-07	ligase activity
MCCC1	0.195827	6.26e-05	methylcrotonoyl-CoA carboxylase activity
NOTCH2	0.193464	6.14e-08
COX6B1	0.191783	0.000164
SLC52A1	0.17738	0.00468	Riboflavin (vitamin B2) transporter
UQCRH	0.155793	0.00399
NDUFS2	0.141036	0.000175	NADH dehydrogenase (ubiquinone) activity
SUOX	0.136461	0.00919
SLC25A3	0.116475	0.0384	Mitochondrial phosphate carrier
PHKB	0.0871296	0.0299
UQCRB	0.0858122	0.000549
CUL3	0.0780087	0.000569
CPT1A	0.0575382	0.0369	carnitine O-palmitoyltransferase activity
OGDH	0.0567781	0.0279
EPG5	-0.0472743	0.0281
MMACHC	-0.134216	0.00578
PIGA	-0.139154	0.00826
PHKG2	-0.152894	0.00497
MCCC2	-0.1535	1.52e-06	methylcrotonoyl-CoA carboxylase activity
FAH	-0.173306	0.000113
COA6	-0.17787	7.06e-06
NDUFAF4	-0.180389	0.000668
NFS1	-0.180603	2.69e-08
NDUFAF6	-0.185254	0.000434
MRPS28	-0.185623	0.00108
HLCS	-0.217657	3.68e-16
GCDH	-0.222406	7.82e-07	acyl-CoA dehydrogenase activity
POLRMT	-0.246158	1.75e-06
BCS1L	-0.249591	1.3e-07
NDUFB11	-0.262702	2.54e-05
POLG2	-0.269059	1.45e-11
GK	-0.302372	0.00101
FOCAD	-0.32411	3.04e-13
LYRM4	-0.384254	6.57e-21
LARS2	-0.397496	2.55e-15
GSS	-0.420443	1.84e-08
TTC26	-0.431156	9.54e-37
MPV17	-0.438402	4.17e-17
SLC25A19	-0.454879	1.97e-14	Mitochondrial thiamine pyrophosphate (TPP) transporter
HSD17B10	-0.478043	3.31e-16	3-hydroxyacyl-CoA dehydrogenase activity
MRPL3	-0.482651	3.5e-14
SLC5A1	-0.483584	0.00145	Na⁺/glucose cotransporter
APRT	-0.510417	7.62e-15
RBCK1	-0.520943	5.16e-17
PNPO	-0.521147	3.69e-11
UQCC2	-0.53337	2.97e-17
CAD	-0.565859	1.5e-34
PRDX1	-0.571723	2.39e-24
KYNU	-0.694756	4.64e-11

## Sheet: GSE18105
REGULATION OF PH
Gene.symbol	logFC	P.Value	Functions
SCNN1B	-4.123	2.82e-37	sodium channel activity
SCNN1G	-3.95773	1.15e-34	sodium channel activity
SLC9A1	-1.90711	1.48e-30	Sodium:Bicarbonate Symporter Activity; Extracellular acidification
RESPONSE TO PH
Gene.symbol	logFC	P.Value	Functions
SCNN1B	-4.123	2.82e-37	sodium channel activity
SCNN1G	-3.95773	1.15e-34	sodium channel activity
SLC9A1	-1.90711	1.48e-30	Sodium:Bicarbonate Symporter Activity; Extracellular acidification
CELLULAR RESPONSE TO PH
Gene.symbol	logFC	P.Value	Functions
SCNN1B	-4.123	2.82e-37	sodium channel activity
SCNN1G	-3.95773	1.15e-34	sodium channel activity
SLC9A1	-1.90711	1.48e-30	Sodium:Bicarbonate Symporter Activity; Extracellular acidification
