# Supplementary material for: The dysadherin/carbonic anhydrase 9 axis shapes an acidic tumor microenvironment to promote colorectal cancer progression
Source: Signal Transduct Target Ther. 2026 Jan 15;11:19. doi: 10.1038/s41392-025-02543-x (PMC12804794; doi:10.1038/s41392-025-02543-x)
Supplement: Supplementary file 4 — Supplementary table 4 [file 41392_2025_2543_MOESM4_ESM.xlsx]

## Sheet: Carbon metabolism
CARBON METABOLISM
Gene.symbol	logFC	P.Value	Functions
PSAT1	0.78	0.00479
CPS1	0.716	0.000263
ENO2	0.69	2.42e-05	Glycolysis
PKM	0.54	5.41e-09	Glycolysis
SHMT2	0.534	4.45e-06
PFKP	0.354	0.0165	Glycolysis
PRPS1	0.332	0.031
TKT	0.329	0.000127
GPI	0.325	0.00582	Glycolysis
IDH2	0.324	0.0135	Citrate cycle
GPT2	0.278	0.0241
PGP	0.275	0.00104
ALDOC	0.26	0.034	Glycolysis
HKDC1	0.22	0.0128	Glycolysis
GAPDH	0.216	0.0168	Glycolysis
PCCB	0.21	0.0411
ALDOA	0.194	0.0454	Glycolysis
GLYCTK	0.187	0.0492
PGK1	0.163	0.00781	Glycolysis
ADPGK	0.161	0.0164	Glycolysis
ENO3	0.16	0.0176	Glycolysis
ENO1	0.147	0.0032	Glycolysis
IDH1	0.109	0.0149
HAO2	0.0463	0.0455
SDS	-0.103	0.017
CAT	-0.11	0.00775
ADH5	-0.131	0.0475
ACOX3	-0.157	0.0344
OGDHL	-0.175	0.0444	Citrate cycle
GLUD1	-0.183	0.00457
ESD	-0.184	0.0249
H6PD	-0.184	0.00725
MDH1	-0.203	0.00211	Citrate cycle
FH	-0.204	0.0161	Citrate cycle
IDH3A	-0.226	0.0379	Citrate cycle
HIBCH	-0.229	0.00258
SUCLG1	-0.235	7.48e-05	Citrate cycle
GLUD2	-0.237	0.00405
DLD	-0.239	0.0194	Citrate cycle
SDHD	-0.25	0.00204	Citrate cycle
SDHB	-0.302	0.00204	Citrate cycle
ME2	-0.341	0.0177
SUCLA2	-0.355	0.00244	Citrate cycle
ACAT1	-0.369	0.0072
DLAT	-0.379	0.00104
RGN	-0.449	0.0103
ACOX1	-0.642	9.65e-07
